# Supplementary material for: Transcriptome Analysis of Arabidopsis thaliana in Response to Plasmodiophora brassicae during Early Infection
Source: Front Microbiol. 2017 Apr 24;8:673. doi: 10.3389/fmicb.2017.00673 (PMC5401899; doi:10.3389/fmicb.2017.00673)
Supplement: Table S5 — Hormone regulation-related genes of DEGs in A. thaliana during early infection by P. brassicae. [file Table5.xlsx]

## Sheet: Sheet1
The genes of hormone at 24 hpi:
BinName	id	description	log2 Ratio(24h VS CK)
hormone metabolism.salicylic acid.synthesis-degradation	at1g68040	S-adenosyl-L-methionine:carboxyl methyltransferase family protein | chr1:25502876-25505232 FORWARD	2.83583
hormone metabolism.salicylic acid.synthesis-degradation	at5g37990	S-adenosylmethionine-dependent methyltransferase/ methyltransferase | chr5:15133737-15135500 REVERSE	-1.22344
hormone metabolism.jasmonate.synthesis-degradation.lipoxygenase	at1g17420	Symbols: LOX3 | LOX3; electron carrier/ iron ion binding / lipoxygenase/ metal ion binding / oxidoreductase, acting on single donors with incorporation of molecular oxygen, incorporation of two atoms of oxygen | chr1:5977411-5981480 FORWARD	1.25053
hormone metabolism.jasmonate.synthesis-degradation.lipoxygenase	at1g55020	Symbols: LOX1 | LOX1; lipoxygenase | chr1:20525708-20530273 FORWARD	-1.28469
hormone metabolism.jasmonate.synthesis-degradation.lipoxygenase	at1g72520	lipoxygenase, putative | chr1:27308515-27312754 FORWARD	1.6917
hormone metabolism.jasmonate.induced-regulated-responsive-activated	at5g48180	Symbols: NSP5 | NSP5 (NITRILE SPECIFIER PROTEIN 5) | chr5:19540937-19542426 REVERSE	-1.47953
hormone metabolism.auxin.induced-regulated-responsive-activated	at2g45210	auxin-responsive protein-related | chr2:18641566-18642704 FORWARD	-2.56182
hormone metabolism.auxin.induced-regulated-responsive-activated	at2g33830	dormancy/auxin associated family protein | chr2:14309484-14310351 REVERSE	-2.48334
hormone metabolism.auxin.induced-regulated-responsive-activated	at5g13370	auxin-responsive GH3 family protein | chr5:4286819-4289554 FORWARD	-2.27408
hormone metabolism.auxin.induced-regulated-responsive-activated	at2g07677	auxin-responsive factor (ARF) -related, low similarity to auxin response factor 10 (Arabidopsis thaliana) GI:6165644; blastp match of 82% identity and 6.9e-77 P-value to GP|3717296|emb|CAA03738.1||A63701 unnamed protein product {unidentified} | chr2:3278376-3280384 FORWARD	-2.16417
hormone metabolism.auxin.induced-regulated-responsive-activated	at3g15450	unknown protein | chr3:5212984-5214121 FORWARD	-2.03327
hormone metabolism.auxin.induced-regulated-responsive-activated	at5g43830	unknown protein | chr5:17622336-17624329 REVERSE	-1.47672
hormone metabolism.auxin.induced-regulated-responsive-activated	at3g60690	auxin-responsive family protein | chr3:22435121-22435949 FORWARD	-1.45199
hormone metabolism.auxin.induced-regulated-responsive-activated	at5g20820	auxin-responsive protein-related | chr5:7046751-7047396 REVERSE	-1.34592
hormone metabolism.auxin.induced-regulated-responsive-activated	at2g23170	Symbols: GH3.3 | GH3.3; indole-3-acetic acid amido synthetase | chr2:9863855-9866562 REVERSE	-1.29587
hormone metabolism.auxin.induced-regulated-responsive-activated	at4g37390	Symbols: YDK1, GH3.2, BRU6, GH3-2, AUR3 | BRU6; indole-3-acetic acid amido synthetase | chr4:17579657-17582022 FORWARD	-1.2007
hormone metabolism.auxin.induced-regulated-responsive-activated	at3g47620	Symbols: AtTCP14 | AtTCP14 (TEOSINTE BRANCHED1, CYCLOIDEA and PCF (TCP) 14); transcription factor | chr3:17558849-17560767 FORWARD	-1.14774
hormone metabolism.auxin.signal transduction	at1g12820	Symbols: AFB3 | AFB3 (AUXIN SIGNALING F-BOX 3); auxin binding / ubiquitin-protein ligase | chr1:4368760-4371293 REVERSE	-1.1099
hormone metabolism.auxin.signal transduction	at3g28970	Symbols: AAR3 | AAR3 (antiauxin-resistant 3) | chr3:10987787-10989921 REVERSE	-1.06774
hormone metabolism.auxin.induced-regulated-responsive-activated	at5g13320	Symbols: PBS3, GDG1, WIN3, GH3.12 | PBS3 (AVRPPHB SUSCEPTIBLE 3) | chr5:4267510-4271051 FORWARD	1.04565
hormone metabolism.auxin.signal transduction	at1g77690	Symbols: LAX3 | LAX3 (LIKE AUX1 3); amino acid transmembrane transporter/ auxin influx transmembrane transporter/ transporter | chr1:29200941-29203340 REVERSE	1.09962
hormone metabolism.auxin.induced-regulated-responsive-activated	at1g60680	aldo/keto reductase family protein | chr1:22347622-22349297 REVERSE	1.14037
hormone metabolism.auxin.induced-regulated-responsive-activated	at1g72430	auxin-responsive protein-related | chr1:27264911-27265630 REVERSE	1.37296
hormone metabolism.auxin.induced-regulated-responsive-activated	at5g08330	TCP family transcription factor, putative | chr5:2680744-2681813 FORWARD	1.51319
hormone metabolism.auxin	at3g10870	Symbols: MES17, ATMES17 | MES17 (METHYL ESTERASE 17); hydrolase/ hydrolase, acting on ester bonds / methyl indole-3-acetate esterase | chr3:3401078-3402672 REVERSE	2.26552
hormone metabolism.gibberelin.synthesis-degradation	at1g52800	oxidoreductase, 2OG-Fe(II) oxygenase family protein | chr1:19664044-19665362 FORWARD	2.29697
hormone metabolism.gibberelin.synthesis-degradation	at1g52820	2-oxoglutarate-dependent dioxygenase, putative | chr1:19669183-19670427 FORWARD	1.16866
hormone metabolism.gibberelin.synthesis-degradation	at4g16770	iron ion binding / oxidoreductase/ oxidoreductase, acting on paired donors, with incorporation or reduction of molecular oxygen, 2-oxoglutarate as one donor, and incorporation of one atom each of oxygen into both donors | chr4:9434393-9437168 REVERSE	-1.18303
hormone metabolism.gibberelin.synthesis-degradation.GA20 oxidase	at5g51310	gibberellin 20-oxidase-related | chr5:20852854-20854718 REVERSE	1.42441
hormone metabolism.gibberelin.synthesis-degradation.GA2 oxidase	at1g30040	Symbols: ATGA2OX2 | ATGA2OX2 (GIBBERELLIN 2-OXIDASE); gibberellin 2-beta-dioxygenase | chr1:10537648-10539831 FORWARD	-1.79669
hormone metabolism.gibberelin.signal transduction	at5g27320	Symbols: ATGID1C, GID1C | GID1C (GA INSENSITIVE DWARF1C); hydrolase | chr5:9629087-9631210 FORWARD	-1.75781
hormone metabolism.gibberelin.signal transduction	at5g37490	U-box domain-containing protein | chr5:14887478-14889151 FORWARD	1.15047
hormone metabolism.gibberelin.induced-regulated-responsive-activated	at3g02885	Symbols: GASA5 | GASA5 (GAST1 PROTEIN HOMOLOG 5) | chr3:638021-639055 REVERSE	1.25943
hormone metabolism.ethylene.synthesis-degradation	at3g12900	oxidoreductase, 2OG-Fe(II) oxygenase family protein | chr3:4104576-4106112 FORWARD	2.86306
hormone metabolism.ethylene.synthesis-degradation.1-aminocyclopropane-1-carboxylate oxidase	at1g77330	1-aminocyclopropane-1-carboxylate oxidase, putative / ACC oxidase, putative | chr1:29062990-29064537 REVERSE	-1.48999
hormone metabolism.ethylene.signal transduction	at1g28370	Symbols: ERF11, ATERF11 | ERF11 (ERF DOMAIN PROTEIN 11); DNA binding / transcription factor/ transcription repressor | chr1:9955969-9956940 REVERSE	1.6384
hormone metabolism.ethylene.signal transduction	at2g40940	Symbols: ERS1, ERS | ERS1 (ETHYLENE RESPONSE SENSOR 1); ethylene binding / protein histidine kinase/ receptor | chr2:17084356-17087297 REVERSE	-1.04837
hormone metabolism.ethylene.signal transduction	at2g44840	Symbols: ATERF13, EREBP, ERF13 | ERF13 (ETHYLENE-RESPONSIVE ELEMENT BINDING FACTOR 13); DNA binding / transcription factor | chr2:18495341-18496272 FORWARD	1.53236
hormone metabolism.ethylene.signal transduction	at3g23230	ethylene-responsive factor, putative | chr3:8289647-8290066 REVERSE	1.00126
hormone metabolism.ethylene.signal transduction	at3g23240	Symbols: ERF1, ATERF1 | ERF1 (ETHYLENE RESPONSE FACTOR 1); DNA binding / transcription activator/ transcription factor | chr3:8295644-8296604 FORWARD	-1.20643
hormone metabolism.ethylene.signal transduction	at4g17490	Symbols: ATERF6, ERF-6-6 | ATERF6 (ETHYLENE RESPONSIVE ELEMENT BINDING FACTOR 6); DNA binding / transcription factor | chr4:9752824-9753867 REVERSE	1.06857
hormone metabolism.ethylene.signal transduction	at4g34410	Symbols: RRTF1 | RRTF1 ({REDOX RESPONSIVE TRANSCRIPTION FACTOR 1); DNA binding / transcription factor | chr4:16451876-16453260 FORWARD	1.08955
hormone metabolism.ethylene.signal transduction	at5g51190	AP2 domain-containing transcription factor, putative | chr5:20800584-20801416 REVERSE	1.68936
hormone metabolism.ethylene.signal transduction	at5g61590	AP2 domain-containing transcription factor family protein | chr5:24764438-24765324 REVERSE	-2.7819
hormone metabolism.ethylene.induced-regulated-responsive-activated	at2g38210	Symbols: PDX1L4 | PDX1L4 (PUTATIVE PDX1-LIKE PROTEIN 4) | chr2:16007012-16007690 FORWARD	-1.38656
hormone metabolism.ethylene.induced-regulated-responsive-activated	at3g11930	universal stress protein (USP) family protein | chr3:3776237-3777694 FORWARD	1.61344
hormone metabolism.ethylene.induced-regulated-responsive-activated	at4g37150	Symbols: ATMES9, MES9 | MES9 (METHYL ESTERASE 9); hydrolase, acting on ester bonds / methyl indole-3-acetate esterase/ methyl jasmonate esterase/ methyl salicylate esterase | chr4:17492878-17494109 REVERSE	-4.90698
hormone metabolism.cytokinin.synthesis-degradation	at1g22400	Symbols: UGT85A1, ATUGT85A1 | UGT85A1; UDP-glycosyltransferase/ cis-zeatin O-beta-D-glucosyltransferase/ glucuronosyltransferase/ trans-zeatin O-beta-D-glucosyltransferase/ transferase, transferring glycosyl groups / transferase, transferring hexosyl groups | chr1:7903660-7906673 REVERSE	-1.83295
hormone metabolism.cytokinin.synthesis-degradation	at5g05860	Symbols: UGT76C2 | UGT76C2; UDP-glycosyltransferase/ cis-zeatin O-beta-D-glucosyltransferase/ cytokinin 7-beta-glucosyltransferase/ cytokinin 9-beta-glucosyltransferase/ trans-zeatin O-beta-D-glucosyltransferase/ transferase, transferring glycosyl groups | chr5:1765507-1767455 FORWARD	-1.43547
hormone metabolism.cytokinin.synthesis-degradation	at3g23630	Symbols: ATIPT7, IPT7 | ATIPT7; ATP binding / tRNA isopentenyltransferase/ transferase, transferring alkyl or aryl (other than methyl) groups | chr3:8488695-8490210 FORWARD	1.23359
hormone metabolism.brassinosteroid.synthesis-degradation.sterols.other	at5g24140	Symbols: SQP2 | SQP2; FAD binding / oxidoreductase/ squalene monooxygenase | chr5:8164347-8167673 REVERSE	-1.95241
hormone metabolism.brassinosteroid.induced-regulated-responsive-activated	at3g61460	Symbols: BRH1 | BRH1 (BRASSINOSTEROID-RESPONSIVE RING-H2); protein binding / zinc ion binding | chr3:22741511-22742284 REVERSE	-1.5063
hormone metabolism.abscisic acid.synthesis-degradation	at4g32810	Symbols: CCD8, MAX4, ATCCD8 | CCD8 (CAROTENOID CLEAVAGE DIOXYGENASE 8); oxidoreductase, acting on single donors with incorporation of molecular oxygen, incorporation of two atoms of oxygen | chr4:15828228-15831485 FORWARD	1.00309
hormone metabolism.abscisic acid.synthesis-degradation.synthesis.9-cis-epoxycarotenoid dioxygenase	at3g14440	Symbols: NCED3, ATNCED3, STO1, SIS7 | NCED3 (NINE-CIS-EPOXYCAROTENOID DIOXYGENASE 3); 9-cis-epoxycarotenoid dioxygenase | chr3:4831288-4833599 REVERSE	-1.67714
hormone metabolism.abscisic acid.synthesis-degradation.degradation.8-hydroxylase	at4g19230	Symbols: CYP707A1 | CYP707A1; (+)-abscisic acid 8'-hydroxylase/ oxygen binding | chr4:10521379-10523961 FORWARD	1.52152
hormone metabolism.abscisic acid.signal transduction	at4g26080	Symbols: ABI1 | ABI1 (ABA INSENSITIVE 1); calcium ion binding / protein serine/threonine phosphatase | chr4:13219961-13222284 REVERSE	-1.12279
hormone metabolism.abscisic acid.induced-regulated-responsive-activated	at5g08350	GRAM domain-containing protein / ABA-responsive protein-related | chr5:2686245-2687251 REVERSE	-1.03358
hormone metabolism.abscisic acid.induced-regulated-responsive-activated	at5g15960	Symbols: KIN1 | KIN1 | chr5:5209898-5210727 FORWARD	-2.02057
hormone metabolism.abscisic acid.induced-regulated-responsive-activated	at5g23350	GRAM domain-containing protein / ABA-responsive protein-related | chr5:7858253-7859387 REVERSE	-2.33521
hormone metabolism.abscisic acid.induced-regulated-responsive-activated	at5g23360	GRAM domain-containing protein / ABA-responsive protein-related | chr5:7861740-7862697 FORWARD	-2.18426
hormone metabolism.abscisic acid.induced-regulated-responsive-activated	at5g23370	GRAM domain-containing protein / ABA-responsive protein-related | chr5:7863331-7864271 REVERSE	-2.07106
hormone metabolism.abscisic acid.induced-regulated-responsive-activated	at5g50720	Symbols: ATHVA22E, HVA22E | ATHVA22E | chr5:20633193-20634552 REVERSE	-1.85604
The genes of hormone at 48 hpi:
BinName	id	description	log2 Ratio(48h VS CK)
hormone metabolism.abscisic acid.synthesis-degradation	at1g16540	Symbols: SIR3, LOS5, ABA3, ATABA3 | ABA3 (ABA DEFICIENT 3); Mo-molybdopterin cofactor sulfurase/ selenocysteine lyase | chr1:5659415-5665449 FORWARD	-1.36556
hormone metabolism.abscisic acid.synthesis-degradation.synthesis.9-cis-epoxycarotenoid dioxygenase	at3g14440	Symbols: NCED3, ATNCED3, STO1, SIS7 | NCED3 (NINE-CIS-EPOXYCAROTENOID DIOXYGENASE 3); 9-cis-epoxycarotenoid dioxygenase | chr3:4831288-4833599 REVERSE	-1.71675
hormone metabolism.abscisic acid.signal transduction	at4g26080	Symbols: ABI1 | ABI1 (ABA INSENSITIVE 1); calcium ion binding / protein serine/threonine phosphatase | chr4:13219961-13222284 REVERSE	-1.03098
hormone metabolism.abscisic acid.induced-regulated-responsive-activated	at5g08350	GRAM domain-containing protein / ABA-responsive protein-related | chr5:2686245-2687251 REVERSE	-1.26299
hormone metabolism.abscisic acid.induced-regulated-responsive-activated	at5g23350	GRAM domain-containing protein / ABA-responsive protein-related | chr5:7858253-7859387 REVERSE	-2.14143
hormone metabolism.abscisic acid.induced-regulated-responsive-activated	at5g23360	GRAM domain-containing protein / ABA-responsive protein-related | chr5:7861740-7862697 FORWARD	-2.01691
hormone metabolism.abscisic acid.induced-regulated-responsive-activated	at5g23370	GRAM domain-containing protein / ABA-responsive protein-related | chr5:7863331-7864271 REVERSE	-1.50551
hormone metabolism.abscisic acid.induced-regulated-responsive-activated	at5g50720	Symbols: ATHVA22E, HVA22E | ATHVA22E | chr5:20633193-20634552 REVERSE	-1.11925
hormone metabolism.salicylic acid.synthesis-degradation	at1g68040	S-adenosyl-L-methionine:carboxyl methyltransferase family protein | chr1:25502876-25505232 FORWARD	1.98725
hormone metabolism.salicylic acid.synthesis-degradation	at5g37990	S-adenosylmethionine-dependent methyltransferase/ methyltransferase | chr5:15133737-15135500 REVERSE	-1.99658
hormone metabolism.jasmonate.synthesis-degradation.lipoxygenase	at1g55020	Symbols: LOX1 | LOX1; lipoxygenase | chr1:20525708-20530273 FORWARD	-1.71898
hormone metabolism.jasmonate.induced-regulated-responsive-activated	at1g52060	FUNCTIONS IN: molecular_function unknown; INVOLVED IN: biological_process unknown; LOCATED IN: endomembrane system; EXPRESSED IN: root; CONTAINS InterPro DOMAIN/s: Mannose-binding lectin (InterPro:IPR001229); BEST Arabidopsis thaliana protein match is: jacalin lectin family protein (TAIR:AT1G52070.1); Has 1057 Blast hits to 529 proteins in 40 species: Archae - 0; Bacteria - 2; Metazoa - 4; Fungi …	1.239
hormone metabolism.jasmonate.induced-regulated-responsive-activated	at3g16450	jacalin lectin family protein | chr3:5588486-5590055 FORWARD	-3.65661
hormone metabolism.jasmonate.induced-regulated-responsive-activated	at3g16460	jacalin lectin family protein | chr3:5592582-5595710 FORWARD	-1.67996
hormone metabolism.jasmonate.induced-regulated-responsive-activated	at5g48180	Symbols: NSP5 | NSP5 (NITRILE SPECIFIER PROTEIN 5) | chr5:19540937-19542426 REVERSE	-1.30521
hormone metabolism.auxin.induced-regulated-responsive-activated	at1g72430	auxin-responsive protein-related | chr1:27264911-27265630 REVERSE	1.12045
hormone metabolism.auxin.induced-regulated-responsive-activated	at2g23170	Symbols: GH3.3 | GH3.3; indole-3-acetic acid amido synthetase | chr2:9863855-9866562 REVERSE	-1.4749
hormone metabolism.auxin.induced-regulated-responsive-activated	at2g33830	dormancy/auxin associated family protein | chr2:14309484-14310351 REVERSE	-2.35063
hormone metabolism.auxin.induced-regulated-responsive-activated	at2g45210	auxin-responsive protein-related | chr2:18641566-18642704 FORWARD	-2.36589
hormone metabolism.auxin.induced-regulated-responsive-activated	at3g15450	unknown protein | chr3:5212984-5214121 FORWARD	-1.86871
hormone metabolism.auxin.induced-regulated-responsive-activated	at3g60690	auxin-responsive family protein | chr3:22435121-22435949 FORWARD	-1.9008
hormone metabolism.auxin.induced-regulated-responsive-activated	at3g61750	auxin-responsive protein -related | chr3:22857897-22859254 REVERSE	-2.60002
hormone metabolism.auxin.induced-regulated-responsive-activated	at4g37390	Symbols: YDK1, GH3.2, BRU6, GH3-2, AUR3 | BRU6; indole-3-acetic acid amido synthetase | chr4:17579657-17582022 FORWARD	-1.41959
hormone metabolism.auxin.induced-regulated-responsive-activated	at5g08330	TCP family transcription factor, putative | chr5:2680744-2681813 FORWARD	1.30436
hormone metabolism.auxin.induced-regulated-responsive-activated	at5g13370	auxin-responsive GH3 family protein | chr5:4286819-4289554 FORWARD	-2.58066
hormone metabolism.auxin.induced-regulated-responsive-activated	at5g43830	unknown protein | chr5:17622336-17624329 REVERSE	-1.11887
hormone metabolism.gibberelin.synthesis-degradation.GA2 oxidase	at1g30040	Symbols: ATGA2OX2 | ATGA2OX2 (GIBBERELLIN 2-OXIDASE); gibberellin 2-beta-dioxygenase | chr1:10537648-10539831 FORWARD	-1.15515
hormone metabolism.gibberelin.signal transduction	at5g27320	Symbols: ATGID1C, GID1C | GID1C (GA INSENSITIVE DWARF1C); hydrolase | chr5:9629087-9631210 FORWARD	-1.42472
hormone metabolism.gibberelin.induced-regulated-responsive-activated	at1g75750	Symbols: GASA1 | GASA1 (GAST1 PROTEIN HOMOLOG 1) | chr1:28441526-28442367 REVERSE	-1.3223
hormone metabolism.ethylene.synthesis-degradation	at1g03400	2-oxoglutarate-dependent dioxygenase, putative | chr1:842747-844190 REVERSE	-1.48224
hormone metabolism.ethylene.synthesis-degradation	at3g12900	oxidoreductase, 2OG-Fe(II) oxygenase family protein | chr3:4104576-4106112 FORWARD	2.21376
hormone metabolism.ethylene.synthesis-degradation.1-aminocyclopropane-1-carboxylate synthase	at1g01480	Symbols: ACS2, AT-ACC2 | ACS2; 1-aminocyclopropane-1-carboxylate synthase | chr1:175782-178400 FORWARD	-1.2337
hormone metabolism.ethylene.synthesis-degradation.1-aminocyclopropane-1-carboxylate oxidase	at1g77330	1-aminocyclopropane-1-carboxylate oxidase, putative / ACC oxidase, putative | chr1:29062990-29064537 REVERSE	-1.00461
hormone metabolism.ethylene.signal transduction	at1g28370	Symbols: ERF11, ATERF11 | ERF11 (ERF DOMAIN PROTEIN 11); DNA binding / transcription factor/ transcription repressor | chr1:9955969-9956940 REVERSE	1.48983
hormone metabolism.ethylene.signal transduction	at2g44840	Symbols: ATERF13, EREBP, ERF13 | ERF13 (ETHYLENE-RESPONSIVE ELEMENT BINDING FACTOR 13); DNA binding / transcription factor | chr2:18495341-18496272 FORWARD	1.11174
hormone metabolism.ethylene.signal transduction	at3g23240	Symbols: ERF1, ATERF1 | ERF1 (ETHYLENE RESPONSE FACTOR 1); DNA binding / transcription activator/ transcription factor | chr3:8295644-8296604 FORWARD	-1.20878
hormone metabolism.ethylene.signal transduction	at5g51190	AP2 domain-containing transcription factor, putative | chr5:20800584-20801416 REVERSE	1.62246
hormone metabolism.ethylene.signal transduction	at5g61590	AP2 domain-containing transcription factor family protein | chr5:24764438-24765324 REVERSE	-2.58723
hormone metabolism.ethylene.induced-regulated-responsive-activated	at2g38210	Symbols: PDX1L4 | PDX1L4 (PUTATIVE PDX1-LIKE PROTEIN 4) | chr2:16007012-16007690 FORWARD	-1.31231
hormone metabolism.ethylene.induced-regulated-responsive-activated	at4g37150	Symbols: ATMES9, MES9 | MES9 (METHYL ESTERASE 9); hydrolase, acting on ester bonds / methyl indole-3-acetate esterase/ methyl jasmonate esterase/ methyl salicylate esterase | chr4:17492878-17494109 REVERSE	-2.89163
hormone metabolism.cytokinin.synthesis-degradation	at1g22400	Symbols: UGT85A1, ATUGT85A1 | UGT85A1; UDP-glycosyltransferase/ cis-zeatin O-beta-D-glucosyltransferase/ glucuronosyltransferase/ trans-zeatin O-beta-D-glucosyltransferase/ transferase, transferring glycosyl groups / transferase, transferring hexosyl groups | chr1:7903660-7906673 REVERSE	-1.58099
hormone metabolism.cytokinin.synthesis-degradation	at3g23630	Symbols: ATIPT7, IPT7 | ATIPT7; ATP binding / tRNA isopentenyltransferase/ transferase, transferring alkyl or aryl (other than methyl) groups | chr3:8488695-8490210 FORWARD	1.14069
hormone metabolism.cytokinin.synthesis-degradation	at5g05860	Symbols: UGT76C2 | UGT76C2; UDP-glycosyltransferase/ cis-zeatin O-beta-D-glucosyltransferase/ cytokinin 7-beta-glucosyltransferase/ cytokinin 9-beta-glucosyltransferase/ trans-zeatin O-beta-D-glucosyltransferase/ transferase, transferring glycosyl groups | chr5:1765507-1767455 FORWARD	-1.99269
hormone metabolism.brassinosteroid.synthesis-degradation.sterols.other	at5g24140	Symbols: SQP2 | SQP2; FAD binding / oxidoreductase/ squalene monooxygenase | chr5:8164347-8167673 REVERSE	-2.18499
hormone metabolism.brassinosteroid.signal transduction.other	at4g30610	Symbols: BRS1, SCPL24 | BRS1 (BRI1 SUPPRESSOR 1); serine-type carboxypeptidase | chr4:14944129-14948605 FORWARD	1.12306
hormone metabolism.brassinosteroid.induced-regulated-responsive-activated	at3g61460	Symbols: BRH1 | BRH1 (BRASSINOSTEROID-RESPONSIVE RING-H2); protein binding / zinc ion binding | chr3:22741511-22742284 REVERSE	-1.02146
