# Supplementary material for: Transcriptome Analysis of Arabidopsis thaliana in Response to Plasmodiophora brassicae during Early Infection
Source: Front Microbiol. 2017 Apr 24;8:673. doi: 10.3389/fmicb.2017.00673 (PMC5401899; doi:10.3389/fmicb.2017.00673)
Supplement: Table S6 — PR proteins of DEGs in A. thaliana during early infection by P. brassicae. [file Table6.xlsx]

## Sheet: Sheet1
PR-proteins analysis at 24hpi
BinName	id	type	description	log2 Ratio(24h VS CK)
stress.biotic.PR-proteins	at1g58170	Transcript	disease resistance-responsive protein-related / dirigent protein-related | chr1:21536128-21536836 FORWARD	-1.15156
stress.biotic.PR-proteins	at1g59780	Transcript	disease resistance protein (CC-NBS-LRR class), putative | chr1:21993581-21997691 REVERSE	-1.24454
stress.biotic.PR-proteins	at1g72850	Transcript	disease resistance protein (TIR-NBS class), putative | chr1:27413971-27415335 FORWARD	-1.45695
stress.biotic.PR-proteins	at1g72950	Transcript	disease resistance protein (TIR-NBS class), putative | chr1:27444585-27445980 FORWARD	1.46342
stress.biotic.PR-proteins	at2g21100	Transcript	disease resistance-responsive protein-related / dirigent protein-related | chr2:9048131-9049404 REVERSE	1.46144
stress.biotic.PR-proteins	at4g11210	Transcript	disease resistance-responsive family protein / dirigent family protein | chr4:6832691-6833245 FORWARD	1.29857
stress.biotic.PR-proteins	at4g12010	Transcript	disease resistance protein (TIR-NBS-LRR class), putative | chr4:7197211-7201393 REVERSE	-1.23456
stress.biotic.PR-proteins	at4g16920	Transcript	disease resistance protein (TIR-NBS-LRR class), putative | chr4:9519173-9525691 REVERSE	1.01305
stress.biotic.PR-proteins	at4g23510	Transcript	disease resistance protein (TIR class), putative | chr4:12267516-12270543 REVERSE	-1.1117
stress.biotic.PR-proteins	at5g38340	Transcript	disease resistance protein (TIR-NBS-LRR class), putative | chr5:15320507-15324061 FORWARD	-1.40286
stress.biotic.PR-proteins	at5g38350	Transcript	disease resistance protein (NBS-LRR class), putative | chr5:15328659-15331528 FORWARD	-1.01883
stress.biotic.PR-proteins	at5g38850	Transcript	disease resistance protein (TIR-NBS-LRR class), putative | chr5:15555156-15558732 FORWARD	-1.05559
stress.biotic.PR-proteins	at5g42500	Transcript	disease resistance-responsive family protein | chr5:16994240-16994930 REVERSE	1.32838
stress.biotic.PR-proteins	at5g42510	Transcript	disease resistance-responsive family protein | chr5:16998268-16998816 REVERSE	1.08095
stress.biotic.PR-proteins	at5g45240	Transcript	transmembrane receptor | chr5:18313706-18319089 FORWARD	1.0116
stress.biotic.PR-proteins	at5g48620	Transcript	disease resistance protein (CC-NBS-LRR class), putative | chr5:19716476-19721452 FORWARD	-1.74731
stress.biotic.PR-proteins.proteinase inhibitors	at2g25240	Transcript	serine-type endopeptidase inhibitor | chr2:10751768-10753134 REVERSE	1.45911
stress.biotic.PR-proteins.proteinase inhibitors	at5g43570	Transcript	serine-type endopeptidase inhibitor | chr5:17506401-17507600 FORWARD	-2.05244
stress.biotic.PR-proteins.proteinase inhibitors.trypsin inhibitor	at1g72500	Transcript	inter-alpha-trypsin inhibitor heavy chain-related | chr1:27295336-27298556 REVERSE	-1.6096
stress.biotic.PR-proteins.proteinase inhibitors.trypsin inhibitor	at1g73260	Transcript	trypsin and protease inhibitor family protein / Kunitz family protein | chr1:27547274-27548190 REVERSE	-1.70798
stress.biotic.PR-proteins.plant defensins	at2g43510	Transcript	Symbols: ATTI1 | ATTI1; serine-type endopeptidase inhibitor | chr2:18067172-18067802 FORWARD	-1.4751
GeneID	log2 Ratio(24h/CK)	Description
AT4G33710.1	2.3726	| Symbols: | CAP (Cysteine-rich secretory proteins, Antigen 5, and Pathogenesis-related 1 protein) superfamily protein | chr4:16181012-16181776 FORWARD LENGTH=765
AT4G36000.1	2.07578	| Symbols: | Pathogenesis-related thaumatin superfamily protein | chr4:17037583-17038713 REVERSE LENGTH=1043
AT5G26130.1	1.76872	| Symbols: | CAP (Cysteine-rich secretory proteins, Antigen 5, and Pathogenesis-related 1 protein) superfamily protein | chr5:9128110-9128610 REVERSE LENGTH=501
AT3G12500.1	1.30563	| Symbols: ATHCHIB, PR3, PR-3, CHI-B, B-CHI, HCHIB | basic chitinase | chr3:3962382-3963984 REVERSE LENGTH=1127
AT3G04720.1	1.30244	| Symbols: PR4, HEL, PR-4 | pathogenesis-related 4 | chr3:1285524-1286562 REVERSE LENGTH=837
AT4G25790.1	1.1705	| Symbols: | CAP (Cysteine-rich secretory proteins, Antigen 5, and Pathogenesis-related 1 protein) superfamily protein | chr4:13122152-13123347 REVERSE LENGTH=786
AT4G07820.1	1.05839	| Symbols: | CAP (Cysteine-rich secretory proteins, Antigen 5, and Pathogenesis-related 1 protein) superfamily protein | chr4:4636764-4637450 REVERSE LENGTH=687
AT4G33720.1	1.05225	| Symbols: | CAP (Cysteine-rich secretory proteins, Antigen 5, and Pathogenesis-related 1 protein) superfamily protein | chr4:16182752-16183533 FORWARD LENGTH=782
AT2G19970.1	1.04228	| Symbols: | CAP (Cysteine-rich secretory proteins, Antigen 5, and Pathogenesis-related 1 protein) superfamily protein | chr2:8623730-8624476 REVERSE LENGTH=747
PR-proteins analysis at 48hpi
BinName	id	type	description	log2 Ratio(48h VS CK)
stress.biotic.PR-proteins	at1g72950	Transcript	disease resistance protein (TIR-NBS class), putative | chr1:27444585-27445980 FORWARD	1.4285
stress.biotic.PR-proteins	at2g21100	Transcript	disease resistance-responsive protein-related / dirigent protein-related | chr2:9048131-9049404 REVERSE	1.35126
stress.biotic.PR-proteins	at4g11170	Transcript	disease resistance protein (TIR-NBS-LRR class), putative | chr4:6811127-6817130 FORWARD	-1.85663
stress.biotic.PR-proteins	at5g38340	Transcript	disease resistance protein (TIR-NBS-LRR class), putative | chr5:15320507-15324061 FORWARD	-1.34444
stress.biotic.PR-proteins	at5g38850	Transcript	disease resistance protein (TIR-NBS-LRR class), putative | chr5:15555156-15558732 FORWARD	-1.36216
stress.biotic.PR-proteins	at5g42500	Transcript	disease resistance-responsive family protein | chr5:16994240-16994930 REVERSE	1.45887
stress.biotic.PR-proteins	at5g42510	Transcript	disease resistance-responsive family protein | chr5:16998268-16998816 REVERSE	1.47217
stress.biotic.PR-proteins	at5g48620	Transcript	disease resistance protein (CC-NBS-LRR class), putative | chr5:19716476-19721452 FORWARD	-1.4188
stress.biotic.PR-proteins.proteinase inhibitors	at5g43570	Transcript	serine-type endopeptidase inhibitor | chr5:17506401-17507600 FORWARD	-2.73753
stress.biotic.PR-proteins.proteinase inhibitors.trypsin inhibitor	at1g73260	Transcript	trypsin and protease inhibitor family protein / Kunitz family protein | chr1:27547274-27548190 REVERSE	-1.70924
stress.biotic.PR-proteins.plant defensins	at2g43510	Transcript	Symbols: ATTI1 | ATTI1; serine-type endopeptidase inhibitor | chr2:18067172-18067802 FORWARD	-1.47812
stress.biotic.PR-proteins.plant defensins	at4g22214	Transcript	Encodes a defensin-like (DEFL) family protein. | chr4:11755310-11756195 FORWARD	-1.25656
GeneID	log2 Ratio(48h/CK)	Description
AT2G19990.1	2.06489	| Symbols: PR-1-LIKE | pathogenesis-related protein-1-like | chr2:8629984-8630688 REVERSE LENGTH=705
AT4G36000.1	1.89183	| Symbols: | Pathogenesis-related thaumatin superfamily protein | chr4:17037583-17038713 REVERSE LENGTH=1043
AT3G04720.1	1.62382	| Symbols: PR4, HEL, PR-4 | pathogenesis-related 4 | chr3:1285524-1286562 REVERSE LENGTH=837
AT4G25790.1	1.61212	| Symbols: | CAP (Cysteine-rich secretory proteins, Antigen 5, and Pathogenesis-related 1 protein) superfamily protein | chr4:13122152-13123347 REVERSE LENGTH=786
AT2G19970.1	1.51832	| Symbols: | CAP (Cysteine-rich secretory proteins, Antigen 5, and Pathogenesis-related 1 protein) superfamily protein | chr2:8623730-8624476 REVERSE LENGTH=747
AT1G73620.1	1.39971	| Symbols: | Pathogenesis-related thaumatin superfamily protein | chr1:27681408-27683130 FORWARD LENGTH=995
AT3G12500.1	1.24392	| Symbols: ATHCHIB, PR3, PR-3, CHI-B, B-CHI, HCHIB | basic chitinase | chr3:3962382-3963984 REVERSE LENGTH=1127
AT5G66590.1	1.225	| Symbols: | CAP (Cysteine-rich secretory proteins, Antigen 5, and Pathogenesis-related 1 protein) superfamily protein | chr5:26574181-26574874 FORWARD LENGTH=694
AT5G26130.1	1.15426	| Symbols: | CAP (Cysteine-rich secretory proteins, Antigen 5, and Pathogenesis-related 1 protein) superfamily protein | chr5:9128110-9128610 REVERSE LENGTH=501
AT4G33710.1	-2.57508	| Symbols: | CAP (Cysteine-rich secretory proteins, Antigen 5, and Pathogenesis-related 1 protein) superfamily protein | chr4:16181012-16181776 FORWARD LENGTH=765
